# Supplementary material for: Causal relationship between gut microbiota and hidradenitis suppurativa: a two-sample Mendelian randomization study
Source: Front Microbiol. 2024 Jan 29;15:1302822. doi: 10.3389/fmicb.2024.1302822 (PMC10860757; doi:10.3389/fmicb.2024.1302822)
Supplement: Supplementary file 2 [file Table_2.xlsx]

## Sheet: exposure_info
chr.exposure	pos.exposure	beta.exposure	se.exposure	pval.exposure	samplesize.exposure	SNP	effect_allele.exposure	other_allele.exposure	eaf.exposure	exposure	mr_keep.exposure	pval_origin.exposure	id.exposure	sd	R2	F
1	239995451	-0.117998	0.025516	4.79789e-06	14306	rs488164	G	T	NA	family Family XI id.1936	TRUE	reported	ebi-a-GCST90016938	3.05191	0.00149286	21.3857
4	119955787	0.128253	0.0274718	3.38556e-06	14306	rs3733511	A	G	NA	family Family XI id.1936	TRUE	reported	ebi-a-GCST90016938	3.28584	0.0015214	21.7952
7	148921732	-0.177599	0.0372795	2.70222e-06	14306	rs11547158	A	G	NA	family Family XI id.1936	TRUE	reported	ebi-a-GCST90016938	4.45891	0.00158414	22.6956
9	115821485	-0.162115	0.032151	5.78309e-07	14306	rs10759623	C	T	NA	family Family XI id.1936	TRUE	reported	ebi-a-GCST90016938	3.84551	0.00177431	25.4248
11	35334668	-0.116383	0.0252125	3.97109e-06	14306	rs17379710	T	C	NA	family Family XI id.1936	TRUE	reported	ebi-a-GCST90016938	3.01561	0.00148745	21.3082
11	95357209	-0.150538	0.0302319	6.63437e-07	14306	rs2155352	A	G	NA	family Family XI id.1936	TRUE	reported	ebi-a-GCST90016938	3.61597	0.00173042	24.7948
16	54115200	-0.117677	0.0251491	3.19374e-06	14306	rs697771	A	G	NA	family Family XI id.1936	TRUE	reported	ebi-a-GCST90016938	3.00803	0.00152833	21.8947
16	64956642	0.224835	0.0511672	8.4126e-06	14306	rs78222136	G	C	NA	family Family XI id.1936	TRUE	reported	ebi-a-GCST90016938	6.11999	0.00134804	19.3083
18	43345864	-0.112486	0.0251099	9.42671e-06	14306	rs2156611	T	C	NA	family Family XI id.1936	TRUE	reported	ebi-a-GCST90016938	3.00334	0.00140101	20.0681
20	55348292	-0.118619	0.0261969	7.07082e-06	14306	rs6025153	C	G	NA	family Family XI id.1936	TRUE	reported	ebi-a-GCST90016938	3.13335	0.0014313	20.5026
1	240929774	0.0915257	0.0207306	8.37394e-06	14306	rs35961441	A	C	NA	family Porphyromonadaceae id.943	TRUE	reported	ebi-a-GCST90016947	2.47954	0.00136086	19.4923
3	62035586	-0.059133	0.0122235	1.79349e-06	14306	rs17065783	A	G	NA	family Porphyromonadaceae id.943	TRUE	reported	ebi-a-GCST90016947	1.46202	0.00163343	23.4028
3	189854046	-0.0581896	0.0121147	2.19498e-06	14306	rs3111851	G	C	NA	family Porphyromonadaceae id.943	TRUE	reported	ebi-a-GCST90016947	1.44901	0.0016103	23.0709
4	149825977	-0.0527939	0.0117499	9.59798e-06	14306	rs864093	A	C	NA	family Porphyromonadaceae id.943	TRUE	reported	ebi-a-GCST90016947	1.40538	0.00140938	20.1883
7	69251692	0.0718149	0.0150724	2.44478e-06	14306	rs6953849	A	G	NA	family Porphyromonadaceae id.943	TRUE	reported	ebi-a-GCST90016947	1.80277	0.00158459	22.702
9	138076081	0.055316	0.012085	4.31062e-06	14306	rs10858364	G	T	NA	family Porphyromonadaceae id.943	TRUE	reported	ebi-a-GCST90016947	1.44546	0.00146256	20.9512
9	2233969	-0.0737324	0.014259	1.32425e-07	14306	rs10119172	C	G	NA	family Porphyromonadaceae id.943	TRUE	reported	ebi-a-GCST90016947	1.70549	0.00186582	26.7386
10	71571863	0.052368	0.0118814	8.70362e-06	14306	rs10762312	A	G	NA	family Porphyromonadaceae id.943	TRUE	reported	ebi-a-GCST90016947	1.42111	0.00135628	19.4266
13	23531802	-0.103842	0.0237355	8.04896e-06	14306	rs7330827	T	C	NA	family Porphyromonadaceae id.943	TRUE	reported	ebi-a-GCST90016947	2.83895	0.00133632	19.1403
14	63386516	-0.0485289	0.0109284	8.9454e-06	14306	rs1980561	A	G	NA	family Porphyromonadaceae id.943	TRUE	reported	ebi-a-GCST90016947	1.30712	0.00137668	19.7191
17	63750903	-0.0473576	0.010602	7.90988e-06	14306	rs35233670	T	C	NA	family Porphyromonadaceae id.943	TRUE	reported	ebi-a-GCST90016947	1.26808	0.00139297	19.9528
1	8419420	0.160425	0.0360857	8.40601e-06	14306	rs6577484	G	A	NA	genus Clostridium innocuum group id.14397	TRUE	reported	ebi-a-GCST90016979	4.31613	0.0013798	19.764
3	103025517	-0.108859	0.023425	3.49406e-06	14306	rs1948423	T	A	NA	genus Clostridium innocuum group id.14397	TRUE	reported	ebi-a-GCST90016979	2.80181	0.0015075	21.5958
5	9368158	0.142664	0.0311021	8.61529e-06	14306	rs40656	C	T	NA	genus Clostridium innocuum group id.14397	TRUE	reported	ebi-a-GCST90016979	3.72005	0.00146877	21.0402
5	71186626	-0.113424	0.0233137	1.12243e-06	14306	rs6890185	C	T	NA	genus Clostridium innocuum group id.14397	TRUE	reported	ebi-a-GCST90016979	2.7885	0.00165201	23.6694
5	95717619	-0.180591	0.0409505	7.24453e-06	14306	rs4869133	G	A	NA	genus Clostridium innocuum group id.14397	TRUE	reported	ebi-a-GCST90016979	4.89799	0.00135777	19.4479
5	113126539	-0.102648	0.0227508	6.99939e-06	14306	rs10074000	T	C	NA	genus Clostridium innocuum group id.14397	TRUE	reported	ebi-a-GCST90016979	2.72117	0.00142113	20.3567
6	143718234	-0.126746	0.0274657	7.8001e-06	14306	rs71564433	T	A	NA	genus Clostridium innocuum group id.14397	TRUE	reported	ebi-a-GCST90016979	3.28511	0.00148656	21.2955
12	30268485	0.0997048	0.0221926	8.92442e-06	14306	rs10506058	A	G	NA	genus Clostridium innocuum group id.14397	TRUE	reported	ebi-a-GCST90016979	2.65441	0.00140911	20.1844
15	59704208	-0.114993	0.0257186	8.40621e-06	14306	rs77845139	A	G	NA	genus Clostridium innocuum group id.14397	TRUE	reported	ebi-a-GCST90016979	3.07614	0.00139567	19.9916
18	6348227	0.14708	0.0320875	5.58509e-06	14306	rs61267978	T	C	NA	genus Clostridium innocuum group id.14397	TRUE	reported	ebi-a-GCST90016979	3.83791	0.0014667	21.0105
18	69274308	-0.157938	0.034187	4.0634e-06	14306	rs1942371	G	A	NA	genus Clostridium innocuum group id.14397	TRUE	reported	ebi-a-GCST90016979	4.08903	0.00148986	21.3428
1	24525438	0.0468144	0.0114776	4.53942e-05	14306	rs4649206	A	G	NA	genus Lachnospira id.2004	TRUE	reported	ebi-a-GCST90017029	1.37281	0.0011617	16.6363
1	144957815	0.0583706	0.0139017	5.49566e-05	14306	rs10910677	G	C	NA	genus Lachnospira id.2004	TRUE	reported	ebi-a-GCST90017029	1.66275	0.00123101	17.63
1	159922959	0.0503513	0.0119004	3.1566e-05	14306	rs2249707	T	C	NA	genus Lachnospira id.2004	TRUE	reported	ebi-a-GCST90017029	1.42338	0.00124996	17.9019
1	245812704	-0.0897938	0.0228927	6.64492e-05	14306	rs12127606	T	C	NA	genus Lachnospira id.2004	TRUE	reported	ebi-a-GCST90017029	2.73814	0.00107442	15.385
1	220543773	0.0448504	0.0110577	5.23974e-05	14306	rs6663859	G	C	NA	genus Lachnospira id.2004	TRUE	reported	ebi-a-GCST90017029	1.32259	0.00114881	16.4514
1	195644726	-0.0499899	0.0119603	2.24166e-05	14306	rs1929912	A	T	NA	genus Lachnospira id.2004	TRUE	reported	ebi-a-GCST90017029	1.43054	0.00121981	17.4695
1	106598234	0.0835397	0.0217006	9.95841e-05	14306	rs511419	T	C	NA	genus Lachnospira id.2004	TRUE	reported	ebi-a-GCST90017029	2.59556	0.00103499	14.8198
1	172693116	0.0465828	0.0113396	3.74473e-05	14306	rs863578	G	T	NA	genus Lachnospira id.2004	TRUE	reported	ebi-a-GCST90017029	1.3563	0.00117838	16.8755
1	193714589	0.0516484	0.0124643	3.6573e-05	14306	rs1326854	C	T	NA	genus Lachnospira id.2004	TRUE	reported	ebi-a-GCST90017029	1.49083	0.00119895	17.1703
1	6568387	0.0453895	0.0114686	8.08221e-05	14306	rs4908554	C	T	NA	genus Lachnospira id.2004	TRUE	reported	ebi-a-GCST90017029	1.37173	0.00109385	15.6635
1	242674732	0.0496336	0.0114237	1.6062e-05	14306	rs10926758	A	G	NA	genus Lachnospira id.2004	TRUE	reported	ebi-a-GCST90017029	1.36636	0.00131798	18.8772
2	57701660	-0.051823	0.0110697	2.9282e-06	14306	rs56791201	C	T	NA	genus Lachnospira id.2004	TRUE	reported	ebi-a-GCST90017029	1.32402	0.00152986	21.9166
2	106243104	-0.0691955	0.0161671	1.575e-05	14306	rs77041968	A	G	NA	genus Lachnospira id.2004	TRUE	reported	ebi-a-GCST90017029	1.93371	0.00127902	18.3186
2	135451302	0.0460612	0.0113909	5.09847e-05	14306	rs10928512	T	G	NA	genus Lachnospira id.2004	TRUE	reported	ebi-a-GCST90017029	1.36244	0.00114183	16.3514
2	220702824	-0.0510991	0.0120978	2.99178e-05	14306	rs10932829	A	G	NA	genus Lachnospira id.2004	TRUE	reported	ebi-a-GCST90017029	1.44699	0.0012457	17.8408
2	38742229	0.0472475	0.0121734	9.87984e-05	14306	rs35776111	T	C	NA	genus Lachnospira id.2004	TRUE	reported	ebi-a-GCST90017029	1.45603	0.00105201	15.0638
2	181527990	-0.141328	0.034981	4.52804e-05	14306	rs72886036	G	C	NA	genus Lachnospira id.2004	TRUE	reported	ebi-a-GCST90017029	4.184	0.00113983	16.3227
2	82022608	-0.0583388	0.0135702	2.62017e-05	14306	rs1897399	G	A	NA	genus Lachnospira id.2004	TRUE	reported	ebi-a-GCST90017029	1.6231	0.0012904	18.4817
2	83797177	0.0430154	0.0110233	9.41543e-05	14306	rs728849	G	A	NA	genus Lachnospira id.2004	TRUE	reported	ebi-a-GCST90017029	1.31847	0.00106342	15.2274
